# Supplementary material for: Treatment Outcomes of Computer Tomography-Guided Brachytherapy in Cervical Cancer in Hong Kong: A Retrospective Review
Source: Cancers (Basel). 2022 Aug 15;14(16):3934. doi: 10.3390/cancers14163934 (PMC9406104; doi:10.3390/cancers14163934)
Supplement: Supplementary file 1 [file cancers-14-03934-s001.zip]

Archive with 1 entries (1 files):
- cancers-1868762-supplementary.pdf
